# Supplementary material for: National Chronic Disease Management Programmes in Irish General Practice-Preparedness and Challenges
Source: J Pers Med. 2022 Jul 17;12(7):1157. doi: 10.3390/jpm12071157 (PMC9323818; doi:10.3390/jpm12071157)
Supplement: Supplementary file 1 [file jpm-12-01157-s001.zip]

Archive with 1 entries (1 files):
- jpm-1747773-supplementary.pdf
